# Supplementary material for: Consolidation Radiotherapy in Stage IE- IIE, Non-Bulky Primary Gastric Diffuse Large B-Cell Lymphoma with Post-Chemotherapy Complete Remission
Source: PLoS One. 2015 Jul 20;10(7):e0133469. doi: 10.1371/journal.pone.0133469 (PMC4508098; doi:10.1371/journal.pone.0133469)
Supplement: S1 Dataset — (XLSX) [file pone.0133469.s001.xlsx]

## Sheet: ��θDLBCL����4�����CR��5
SEX	AGE	SIZE	LOCATION	PATHO-TYPE	PS	STAGE	B-SYMPTOM	LDH	IPI	SUR	SUR-TYPE	CHEM-REGIMEN	CHEM-CYCLE	CRCYCLE	RAD	RAD-TYPE	RT-DOSE	LRFStime	LRFSstatus	DMFStime	DMFSstatus	PFS	PFSstatus	OS	OSstatus
2	1	2			1	2	0	0	1	1	2	1	2	1	0			53	0	53	0	53	0	53	0
1	2	1	6		1	2	0	0	2	0	0	2	2	3	0			70	0	70	0	70	0	70	0
1	1	2	6		1	2	1	0	0	0	0	2	2	3	0			75	0	75	0	75	0	75	0
1	1	1	4		1	1	0	0	0	0	0	1	2	2	0			8	1	8	1	8	1	165	0
2	1	2	4		1	1	0	0	0	0	0	1	2	2	0			157	0	157	0	157	0	157	0
2	1		4		1	1	0	0	0	1	1	2	3	3	0			265	0	265	0	265	0	265	0
2	2	1			0	2	1	0	1	1	2	2	1	1	0			48	0	48	0	48	0	48	0
1	1				0	2	0	1	1	1	1	1	2	0	0			148	0	148	0	148	0	148	0
1	1				0	2	0	0	0	0	0	1	3	3	0			38	0	38	0	38	0	38	0
2	2				0	2	0	1	1	1	1	1	2	0	0			169	0	169	0	169	0	169	0
2	1				0	1	1	0	1	1	1	1	2	0	0			21	0	21	0	21	0	21	0
2	1	1	6		0	2	0	0	0	1	2	2	3	2	0			53	0	53	0	53	0	53	0
1	1	2	6		0	1	0	0	0	0	0	2	2	2	0			163	0	163	0	163	0	163	0
1	1	2	6		0	1	0	0	0	1	1	1	2	0	0			99	0	99	0	99	0	99	0
2	1	2	6		0	2	0	1	1	1	1	1	1	0	0			9	1	9	0	9	1	21	1
2	2		6		0	1	0	1	2	0	0	2	2	1	0			44	0	44	0	44	0	44	0
2	1	1	4		0	1	0	0	0	0	0	2	2	1	0			8	0	8	0	8	0	8	0
1	1	1	4		0	2	0	0	0	1	1	1	2	2	0			17	0	15	1	15	1	17	1
2	1	1	4		0	2	0	0	0	1	1	1	1	2	0			13	0	13	0	13	0	13	0
1	2	2	4		0	2	0	0	1	1	2	1	2	0	0			48	1	48	1	48	1	85	1
1	1	2	4		0	2	0	0	0	0	0	2	3	2	0			12	0	12	0	12	0	12	0
2	1	2	4		0	2	0	0	0	1	1	1	1	0	0			220	0	220	0	220	0	220	0
1	1	2	4		0	1	0	0	0	1	1	1	2	0	0			159	0	159	0	159	0	159	0
1	1	2	4		0	2	0	0	3	1	2	1	2	3	0			87	0	87	1	87	1	87	1
1	1	1	3		0	1	0	0	2	0	0	1	2	3	0			129	0	129	0	129	0	129	0
2	1		3		0	2	0	0	0	1	1	1	2	0	0			8	1	118	0	8	1	118	0
2	2	1	1		0	2	0	0	1	0	0	2	1	1	0			5	1	13	1	5	1	16	1
1	1	2		2	0	1	0	0	1	1	1	1	2	0	0			53	0	53	0	53	0	53	0
1	2	1	6	2	0	1	0	0	2	1	1	2	2	0	0			82	0	82	0	82	0	82	0
1	1	1	4	2	0	1	0	0	0	0	0	2	2	3	0			33	0	33	0	33	0	33	0
2	1	1	4	2	0	1	0	0	0	0	0	1	2	1	0			15	0	15	0	15	0	15	0
2	1	1	4	2	0	1	1	0	1	1	1	2	1	1	0			83	0	83	0	83	0	83	0
1	1	1	3	2	0	2	0	0	1	0	0	1	2	2	0			45	0	45	0	45	0	45	0
2	1		3	2	0	2	0	0	0	0	0	2	2	3	0			15	1	19	0	15	1	55	0
2	1			1	0	1	0	0	1	1	1	2	2	0	0			64	0	64	0	64	0	64	0
2	1	1	6	1	0	2	0	0	0	0	0	2	2	1	0			28	0	28	0	28	0	28	0
1	2	1	6	1	0	1	0	0	1	0	0	2	2	2	0			16	0	16	0	16	0	16	0
1	1	1	4	1	0	1	0	0	0	0	0	2	2	2	0			41	0	41	0	41	0	41	0
2	1	1	4	1	0	2	0	0	1	0	0	2	2	1	0			60	0	60	0	60	0	60	0
1	2	1	4	1	0	1	0	0	1	0	0	2	2	3	0			13	0	13	0	13	0	13	0
1	1	1	4	1	0	1	1	0	0	1	2	2	2	2	0			51	0	51	0	51	0	51	0
1	1		4	1	0	1	0	0	0	1	1	1	2	0	0			26	1	26	1	26	1	34	0
2	2	1	3	1	0	1	1	0	1	0	0	2	2	1	0			66	0	66	0	66	0	66	0
1	1	1	3	2	0	1	1	0	0	0	0	1	1	2	1	4	2	40	0	40	0	40	0	40	0
1	1	1	4	1	0	1	0	0	0	0	0	2	1	2	1	4	2	38	0	38	0	38	0	38	0
2	1		4	1	0	1	1	0	0	0	0	2	2	3	1	4	1	41	0	41	0	41	0	41	0
1	2	2	6		1	2	0	1	2	0	0	2	2	2	1	3	2	39	0	39	0	39	0	39	0
2	1			2	0	2	0	0	0	1	2	1	2	2	1	3	2	27	0	27	0	27	0	27	0
1	1	1	4	2	0	2	0	1	1	0	0	2	2	2	1	3	1	73	0	73	0	73	0	73	0
1	1	1	4	2	0	1	0	0	0	0	0	2	2	1	1	3	2	59	0	59	0	59	0	59	0
1	2		4	2	0	1	0	0	1	0	0	2	2	1	1	3	3	48	0	48	0	48	0	48	0
2	1	1	6	1	0	1	0	0	0	0	0	2	2	2	1	3	3	61	0	61	0	61	0	61	0
2	1	2	4	1	0	1	0	0	0	1	1	2	1	2	1	3	2	38	0	38	0	38	0	38	0
1	1	2	3	1	0	1	0	0	0	0	0	2	2	2	1	3	1	25	0	25	0	25	0	25	0
1	2	2	6		1	1	0	0	1	0	0	2	1	2	1	1	2	67	0	67	0	67	0	67	0
1	2	1	4		1	1	0	0	1	0	0	2	2	2	1	1	1	76	0	76	0	76	0	76	0
2	1	1	6	2	1	2	1	0	2	0	0	2	2	3	1	1	1	53	0	53	0	53	0	53	0
2	1	2	6	2	1	2	0	1	1	0	0	1	2	1	1	1	1	122	0	122	0	122	0	122	0
1	1	2	6	1	1	2	1	1	2	0	0	2	2	3	1	1	1	76	0	76	0	76	0	76	0
1	1		4	1	1	1	0	1	1	1	1	1	2	0	1	1	1	20	0	20	0	20	0	20	0
1	2				0	1	0	0	1	0	0	2	1	1	1	1	2	54	0	54	0	54	0	54	0
1	1	1	6		0	2	0	1	1	0	0	1	2	3	1	1	2	128	0	128	0	128	0	128	0
1	2	1	6		0	2	0	1	2	0	0	1	2	2	1	1	2	39	0	39	1	39	1	39	1
1	1	1	4		0	1	1	0	0	0	0	2	2	1	1	1	1	46	0	46	0	46	0	46	0
1	1		4		0	1	0	0	0	0	0	1	2	2	1	1	3	141	0	141	0	141	0	141	0
2	1		4		0	1	0	0	0	0	0	1	3	2	1	1	3	69	0	69	0	69	0	69	0
2	1	1	6	2	0	2	0	0	0	0	0	2	1	2	1	1	2	67	0	67	0	67	0	67	0
2	1	2	6	2	0	2	1	1	3	0	0	2	2	2	1	1	2	8	0	8	1	8	1	8	1
1	1	1	3	2	0	2	0	0	1	0	0	2	2	2	1	1	2	47	0	47	0	47	0	47	0
1	1	1	1	2	0	1	0	0	0	0	0	1	2	1	1	1	3	97	0	97	0	97	0	97	0
2	1	1	4	1	0	2	1	0	0	0	0	2	2	2	1	1	3	7	0	7	0	7	0	7	0
